# Supplementary material for: Influence of Accelerometer Type and Placement on Physical Activity Energy Expenditure Prediction in Manual Wheelchair Users
Source: PLoS One. 2015 May 8;10(5):e0126086. doi: 10.1371/journal.pone.0126086 (PMC4425541; doi:10.1371/journal.pone.0126086)
Supplement: S1 Dataset — The first two tabs display participant characteristics at rest and during peak oxygen consumption testing. Subsequent tabs contain accelerometer outputs and physiological variables for each participant during each task. (XLSX) [file pone.0126086.s001.xlsx]

## Sheet: RMR_VO2 peak
	Blood pressure															Rest					ACE
	SYS (mmHg)				DIA (mmHg)				Pulse (b.min-1)
Subject	1	2	3	Mean	1	2	3	Mean	1	2	3	Mean	Age	weight	predicted RMR	Resting VO2 (l.min)	RMR (kcal.min-1)	RMR (kcal/ day)	RER	Sleep HR (bpm)	VO2 peak (l.min)	VO2 peak (ml.kg.min)
1	130	118	126	124.667	94	88	91	91		67	75	71	41.1554	79.6	1786.27	0.24	1.16	1663.42	0.86	67	2.62	32.9146
2	126	123	122	123.667	84	81	64	76.3333	54	53	49	52	33.9055	61.2	1575.19	0.19	0.89	1277.02	0.8	56	1.75	28.5948
3	129	124	121	124.667	82	78	70	76.6667	53	58	51	54	19.5209	77.4	1761.03	0.31	1.49	2152.08	0.79	42	2.86	36.9509
4	114	109	104	109	69	72	67	69.3333	67	60	60	62.3333	34.6995	73.8	1719.73	0.19	0.92	1328.44	0.79	59	1.3	17.6152
5	137	128	126	130.333	63	66	79	69.3333	80	54	53	62.3333	21.8535	74	1722.03	0.28	1.32	1895.11	0.79	51
6	121	123	115	119.667	79	82	73	78	60	62	58	60	45.0404	53.4	1485.7	0.203335	0.968398	1394.49	0.784446	54	1.02	19.1011
7	159	156	150	155	96	100	94	96.6667	59	56	54	56.3333	47.5619	71.1	1688.76	0.21	1.01	1456.49	0.79	46	2.02	27.31
8	174	170	179	174.333	116	114	117	115.667	78	78	83	79.6667	50.6174	70.4	1680.73	0.255889	1.23874	1783.78	0.860366	54	2.28766	32.4951
9	126	124	116	122	80	84	81	81.6667	54	51	49	51.3333	49.3114	84.2	1839.04	0.21	1.02	1473.3	0.82	51	1.33455	16.7041
10	119	100	104	107.667	63	62	61	62	49	46	48	47.6667	47.6851	61.4	1577.48	0.17	0.83	1201.17	0.82	42	1.12	18.241
11	130	124	125	126.333	86	81	75	80.6667	65	61	58	61.3333	37.0075	78.6	1774.8	0.23	1.12	1605.68	0.82	68	2.04019	33.2279
12	135	138	130	134.333	74	73	76	74.3333	49	51	49	49.6667	28.8515	72.4	1782.33	0.24	1.14	1642.12	0.79	44	2.52371	41.1027
13	131	126	128	128.333	83	77	84	81.3333	87	81	93	87	22.2341	54.2	1508.29	0.225694	1.0845	1561.67	0.824157	65	1.46175	23.807
14	135	124	128	129	73	66	60	66.3333	58	56	53	55.6667	23.7426	72.6	1785.34	0.22	1.08	1561.14	0.87	48	1.5567	22.9675
15	146	156	162	154.667	98	102	104	101.333	76	87	80	81	33.8097	58.8	1577.55	0.22	1.03	1483.11	0.79	61	1.82162	30.9799
16	136	131	137	134.667	98	90	94	94	91	81	83	85	39.3676	86.5	1994.63	0.277324	1.35008	1944.12	0.884637	74	2.44353	28.3144
17	166	162	156	161.333	114	111	116	113.667	69	71	72	70.6667	38.8556	87.5	2009.69	0.23	1.12	1607.99	0.85	67	1.98532	22.6894
Mean				132.922				84.0196				63.9412			1703.68	0.22678	1.09083	1571.14	0.814926	53.3571	1.83804	27.0025
S.D				18.202				15.7813				12.8243			133.261	0.0372668	0.176729	254.015	0.0298076	8.83705	0.60266	7.97997

## Sheet: Body comp
				Supine length (cm)				Weight (kg)					% body fat	Waist circumference (cm)				Hip circumference (cm)					Biceps (mm)				triceps (mm)				subscap (mm)				suprailiac (mm)				Durnin & Womersley equation calculations
Subject	D.O.B.	Trial day	Age	1	2		mean	1	2		mean	BMI	Durnin & Womersley	1	2	3	mean	1	2	3	mean	Waist-hip ratio	1	2	3	mean	1	2	3	mean	1	2	3	mean	1	2	3	mean	Sum of 4 sites	log	Body density (g/ml)
1	1971-10-26	2012-12-21	41.1554	176.9	176.9		176.9	79.6	79.6		79.6	25.4365	17.0451	92.4	92.9	92.5	92.6	94.8	94.6		94.7	0.977825	4.8	4.8		4.8	7.8	6.8	7.6	7.4	15.4	15.6	16	15.6667	9	9.2		9.1	36.9667	1.56781	1.05985
2	1979-02-18	2013-01-14	33.9055	174.4	174.6		174.5	61.2	61.2		61.2	20.0984	15.6472	74.2	75.4	74.8	74.8	81.2	81.1		81.15	0.92175	5.6	4.8	4.8	5.06667	9.2	13.2	12.2	11.5333	10.2	10.4		10.3	7	6.2		6.6	33.5	1.52504	1.06304
3	1993-07-12	2013-01-18	19.5209	188.4	188.4		188.4	77.4	77.4		77.4	21.8062	13.9335	76.1	75.8		75.95	89.4	89		89.2	0.851457	4.8	5.2		5	9.2	8.2	8.2	8.53333	10	9.6		9.8	6	6.6	6.4	6.33333	29.6667	1.47227	1.06696
4	1978-05-21	2013-01-31	34.6995	175.7	176		175.85	73.8	73.8		73.8	23.8656	20.0529	89.3	89.4		89.35	90.8	90.5		90.65	0.985659	8.4	8.4		8.4	15.6	14.4	14	14.6667	13.8	13.8		13.8	8.4	9.2	8.6	8.73333	45.6	1.65896	1.05307
5	1991-04-25	2013-03-02	21.8535	151	151		151	74	74		74	32.4547	18.3485	86.6	86.4		86.5	84	83.6		83.8	1.03222	6.2	6		6.1	11.2	12.2	12	11.8	11	10.4	10.4	10.6	11.8	12.2		12	40.5	1.60746	1.05691
6	1968-02-25	2013-03-11	45.0404	164.7	164.9		164.8	53.4	53.4		53.4	19.662	15.5199	71.1	71		71.05	83.1	82.5	82.6	82.7333	0.858783	2.8	3.8	3.6	3.4	10.4	10.4		10.4	13.2	11.4	12.6	12.4	7	7		7	33.2	1.52114	1.06333
7	1965-08-19	2013-03-12	47.5619	175.9	175.8		175.85	72.2	72		72.1	23.3158	19.8512	87.4	87.6		87.5	87.6	87.5		87.55	0.999429	4	4.4		4.2	8.4	12.2	10.2	10.2667	20.4	20.6		20.5	10	10		10	44.9667	1.65289	1.05352
8	1962-08-02	2013-03-15	50.6174	161.3	161.4		161.35	70.4	70.4		70.4	27.0417	18.9039	77.5	77.1		77.3	78.8	78.7		78.75	0.981587	3.4	3.6		3.5	8.4	8.4		8.4	19	19		19	11.2	11.2		11.2	42.1	1.62428	1.05565
9	1963-12-03	2013-03-26	49.3114	181.4	181		181.2	84.2	84.2		84.2	25.6446	21.4912	94.9	94.8		94.85	97.1	96.7		96.9	0.978844	6.8	6.6		6.7	14.6	14.6		14.6	21.4	19.8	19.6	20.2667	8	9.2	9.2	8.8	50.3667	1.70214	1.04986
10	1965-07-20	2013-03-27	47.6851	170.7	170.7		170.7	61.4	61.4		61.4	21.0718	11.2984	71.8	72.1		71.95	80.9	81.1		81	0.888272	3.4	3.6		3.5	5	5.8	5.8	5.53333	8.6	9.8	10.2	9.53333	5.6	6.2	6.2	6	24.5667	1.39035	1.07306
11	1976-04-02	2013-04-05	37.0075	172.1	172.1		172.1	78.6	78.6		78.6	26.5375	22.8774	83.5	83.8		83.65	75.7	75.4		75.55	1.10721	8.4	8.2		8.3	15.6	15.6		15.6	21.4	20.4		20.9	11.2	10	10.6	10.6	55.4	1.74351	1.04678
12	1984-06-03	2013-04-10	28.8515	184			184	72.4	72.4		72.4	21.3847	22.7628	88.7	89		88.85	103.6	103.3		103.45	0.858869	5.8	5.8		5.8	11.4	14	12.6	12.6667	20	21		20.5	16.8	15	16.2	16	54.9667	1.7401	1.04704
13	1991-01-18	2013-04-13	22.2341	170.9	170.9		170.9	54.2	54.2		54.2	18.5573	23.5814	68.1	68.1		68.1	81.1	81		81.05	0.840222	4.4	4.8		4.6	21.2	18.6	18.8	19.5333	20.4	21.6		21	13	13		13	58.1333	1.76443	1.04523
14	1989-07-23	2013-04-20	23.7426	186.6	186.5		186.55	72.6	72.6		72.6	20.8615	15.7594	78.9	79.1		79	94.5	94.2		94.35	0.837308	2.8	3.2		3	7.2	8	7.8	7.66667	12.6	15.6	13.8	14	9	9.2		9.1	33.7667	1.52849	1.06278
15	1979-09-11	2013-07-03	33.8097	140.3	140.3		140.3	58.8	58.8		58.8	29.8718	26.617	84.1	84.6	84.5	84.4	83.8	84.1		83.95	1.00536	9.2	8.8		9	16	15.8		15.9	23.4	27.6	24.8	25.2667	23	19.6	21.2	21.2667	71.4333	1.8539	1.03857
16	1974-03-24	2013-08-05	39.3676	163.8	164		163.9	86.2	86.4		86.3	32.1257	23.823	100.2	100.2		100.2	100.8	100.8		100.8	0.994048	5.6	6.2		5.9	16.2	16.6		16.4	18.2	18.2		18.2	18.2	19		18.6	59.1	1.77159	1.04469
17	1974-10-01	2013-08-09	38.8556	153.1	153.4		153.25	87.4	87.6		87.5	37.2569	33.2299	107.8	108.1		107.95	100.4	100.6		100.5	1.07413	11.8	13.2		12.5	23.8	26.8		25.3	43	43		43	29.4	30.8		30.1	110.9	2.04493	1.02436
mean			36.1894				170.091				71.6412	25.1172	20.0437				84.3529				88.5931	0.952528				5.86863				12.7176				17.9255				12.0255	48.5373	1.65702	1.05322
S.D			10.194				13.0827				10.6014	5.2512	5.28305				10.8443				8.56034	0.0843336				2.49158				4.99554				8.05146				6.32768	20.2797	0.15801	0.011756

## Sheet: Sedentary
Subject	Indirect calorimetry							HR (b.min)	GT3x+		GENEA
	VO2	VO2 (ml/kg/min)	METS (individual)	VCO2 )	TEE	PAEE	RER		Upper arm	Wrist	Upper arm	Wrist
	(L/min)			(L/min)	(kcal/min)	(kcal/min)			(counts.1.min)	(counts.1.min)	(g.min)	(g.min)
1	0.24	3.01508	1	0.2	1.16	0	0.86	64.9667	37.0195	84.1985	33.2649	22.2275
2	0.19	3.10458	1	0.15	0.89	0	0.8	52.55	52.822	68.363	22.726	49.61
3	0.31	4.00517	1	0.25	1.49	0	0.79	63	109.764	554.498	19.6313	33.1227
4	0.19	2.57453	1	0.15	0.92	0	0.79		33.0145	68.0195	21.9484	54.6155
5	0.28	3.78378	1	0.22	1.32	0	0.79	57.4333	221.599	357.67	35.8353	76.5233
6	0.203335	3.80777	1	0.159448	0.968398	0	0.784446		0.298	11.715	39.3073	37.4013
7	0.21	2.91262	1	0.17	1.01	0	0.79	50.45
8	0.255889	3.63479	1	0.218883	1.23874	0	0.860366	78.425	5.7235	35.95	29.0435	45.1815
9	0.21	2.49406	1	0.17	1.02	0	0.82	51.2	6.63267	19.4587	19.088	54.982
10	0.17	2.76873	1	0.14	0.83	0	0.82	53.95	0	0	13.585	23.807
11	0.23	2.92621	1	0.19	1.12	0	0.82	68.9	4.988	147.718	67.9733	101.39
12	0.24	3.31492	1	0.19	1.14	0	0.79	51.75	17.45	51.543	51.4565	82.0475
13	0.225694	4.1641	1	0.18572	1.0845	0	0.824157	87.75	84.593	179.679	37.3	46.73
14	0.22	3.0303	1	0.19	1.08	0	0.87	56.875	78.8645	230.823	42.0325	40.449
15	0.22	3.7415	1	0.17	1.03	0	0.79	79.85	14.368	6.03017	13.609	24.871
16	0.277324	3.21349	1	0.244105	1.35008	0	0.884637	78.475	32.512	9.9385	14.8505	14.7745
17	0.23	2.62857	1	0.19	1.12	0	0.85	73.25	43.8513	72.55	14.578	16.9513
Mean	0.229544	3.24236	1	0.187539	1.10422	0	0.819624	64.5883	46.4687	118.635	29.7644	45.2928
S.D	0.0358258	0.5235	0	0.0317316	0.172254	0	0.0334349	12.4289	57.0517	151.404	15.4522	24.568

## Sheet: Folding clothes
Subject	Indirect calorimetry							HR (b.min)	GT3x+		GENEA
	VO2	VO2 (ml/kg/min)	METS (individual)	VCO2	TEE	PAEE	RER		Upper arm	Wrist	Upper arm	Wrist
	(L/min)			(L/min)	(kcal/min)	(kcal/min)			(counts.1.min)	(counts.1.min)	(g.min)	(g.min)	RPE
1	0.432653	5.43534	1.80272	0.376891	2.10193	0.941925	0.869947	89.75	5660.39	11486.6	152.616	395.4	11
2	0.397703	6.49842	2.09317	0.348482	1.93437	1.04437	0.878453		5664.32	9045	132.595	339.15	9
3	0.480806	6.21196	1.55099	0.363648	2.27516	0.785157	0.758809	65.5	3332.79	9366.32	92.795	267.46	6
4	0.445082	6.03092	2.34254	0.340264	2.11011	1.19011	0.766635		6025.91	9331.59	125.135	295.635	9
5	0.414976	5.60778	1.48206	0.294895	1.94279	0.622789	0.712313	90.25	1615.11	4695.48	93.42	196.265	7
6	0.390796	7.31828	1.92193	0.316383	1.87213	0.903727	0.809633		2071.67	7139.64	89.1	205.44	10
7	0.423577	5.87485	2.01703	0.327958	2.0127	1.0027	0.774097	79.25	3468.09	7455.72	95.43	206.8	7
8	0.476383	6.7668	1.86168	0.403386	2.30162	1.06288	0.849653	87.75	4110.86	11815.3	114.865	291.945	6
9	0.422204	5.0143	2.0105	0.369787	2.05336	1.03336	0.876911	66	3833.17	9602.26	121.615	311.995	13
10	0.382193	6.22464	2.24819	0.297657	1.81798	0.987976	0.778755	68.75	2950.8	10325.9	135.885	315.12	9
11	0.50646	6.44351	2.202	0.403377	2.41891	1.29891	0.798425	96.75	3487.55	8934.94	120.365	312.985	7
12	0.531757	7.34471	2.21565	0.4182	2.53387	1.39387	0.785265	71.25	3594.12	6721.58	97.59	221.105	8
13	0.455548	8.40494	2.01843	0.353044	2.16498	1.08049	0.775757	114.25	3043.97	6807.17	123.335	311.17	6
14	0.437666	6.02846	1.98939	0.357964	2.10066	1.02066	0.818372	70	3635.88	9401.18	126.445	318.925	6
15	0.465126	7.91031	2.11421	0.336117	2.18372	1.15372	0.725207	94.5	3653.95	8150.19	127.51	245.69	11
16	0.512443	5.93793	1.84781	0.43165	2.47334	1.12326	0.844209	101	3695.22	10078.9	137.62	381.055	6
17	0.554221	6.33395	2.40966	0.43702	2.64219	1.52219	0.794647	88	5487.17	11021.8	168.355	415.935	6
mean	0.454682	6.43454	2.00753	0.363337	2.17293	1.06871	0.801005	84.5	3843	8904.68	120.863	296.004	8.05882
S.D	0.0501109	0.88299	0.251602	0.0437476	0.238348	0.213167	0.0499043	14.8207	1234.54	1884.72	22.0548	66.1924	2.1929

## Sheet: 3km.hr
Subject	Indirect calorimetry							HR (b.min)	GT3x+		GENEA
	VO2	VO2 (ml/kg/min)	METS (individual)	VCO2	TEE	PAEE	RER		Upper arm	Wrist	Upper arm	Wrist
	(L/min)			(L/min)	(kcal/min)	(kcal/min)			(counts.1.min)	(counts.1.min)	(g.min)	(g.min)	RPE
1	0.562862	7.07113	2.34526	0.434152	2.67273	1.51273	0.773525	84	6144.12	7551.37	289.675	516.765	7
2	0.562159	9.1856	2.95873	0.462442	2.70111	1.81111	0.823522	77	9352	8303.17	331.81	456.805	10
3	0.634108	8.19261	2.04551	0.494608	3.01709	1.52709	0.781019	74.25	8516.95	7284.09	271.43	380.17	6
4	0.674569	9.1405	3.55036	0.656968	3.35348	2.43348	0.976419		8790.52	10686.9	276.835	576.475	11
5	0.833946	11.2695	2.97838	0.681193	4.0017	2.6817	0.817153	102.75	4971.35	13614.2	416.61	861.845	7
6	0.553723	10.3693	2.72321	0.481535	2.68921	1.72081	0.869795		5241.24	8608.59	326.245	482.67	12
7	0.597959	8.29347	2.84742	0.474963	2.8545	1.8445	0.794169	81.6667	7576.8	7317.79	340.415	587.675	9
8	0.603278	8.56929	2.35758	0.503828	2.907	1.66826	0.838088	90	6504.26	7878.97	234.265	421.675	7
9	0.561819	6.67243	2.67533	0.439417	2.67445	1.65445	0.78452	79.5	8336.08	8017.6	306.64	451.875	11
10	0.549423	8.94826	3.2319	0.468655	2.65827	1.82827	0.853611	93.25	5796.35	8568.78	365.96	620.715	13
11	0.638818	8.12746	2.77747	0.503776	3.04554	1.92554	0.789067	91.5	10061.7	8016.18	356.49	546.12	9
12	0.688646	9.51169	2.86936	0.534632	3.27382	2.13382	0.77766	72.25	7825.47	6343.13	253.65	373.1	8
13	0.535124	9.87314	2.37102	0.408494	2.53633	1.45183	0.763417	114.75	6735.44	10489.1	287.995	564.805	8
14	0.507499	6.99034	2.30681	0.415503	2.4363	1.3563	0.819354		7380.22	9335.66	247.035	423.765	8
15	0.611396	10.3979	2.77907	0.514339	2.95022	1.92022	0.841878	100.75	6197.39	7245.4	480.385	546.48	12
16	0.596755	6.91489	2.15183	0.474959	2.8498	1.49972	0.797193	99.5	3104.16	7828.09	308.63	464.765	7
17	0.80644	9.21646	3.50626	0.718542	3.93551	2.81551	0.892539	101.5	6599.85	12616.8	508.08	712.765	7
mean	0.618737	8.74965	2.73385	0.509883	2.97394	1.86973	0.823113	90.1905	7007.87	8806.22	329.538	528.734	8.94118
S.D	0.089916	1.33849	0.438722	0.0910152	0.445305	0.424407	0.0536638	12.6288	1750.77	1973.38	77.6507	124.291	2.16421

## Sheet: 4km.hr
Subject	Indirect calorimetry							HR (b.min)	GT3x+		GENEA
	VO2	VO2 (ml/kg/min)	METS (individual)	VCO2	TEE	PAEE	RER		Upper arm	Wrist	Upper arm	Wrist
	(L/min)			(L/min)	(kcal/min)	(kcal/min)			(counts.1.min)	(counts.1.min)	(g.min)	(g.min)	RPE
1	0.705124	8.85834	2.93802	0.574992	3.38247	2.22247	0.815879	86.5	5855.72	10850.5	441.749	821.7	7
2	0.623193	10.1829	3.27996	0.51997	3.00242	2.11242	0.834398	80.5	9338.92	9533.77	407.61	543.625	11
3	0.753242	9.73181	2.42981	0.605721	3.60394	2.11394	0.804581	82	8167.04	8748.81	284.955	419.06	7
4	0.771253	10.4506	4.05923	0.627324	3.69794	2.77794	0.814797		9095.26	11694.5	511.66	889.335	12
5	1.09556	14.8048	3.9127	0.954311	5.32241	4.00241	0.873144	134	5817.46	18806	544.455	1312.47	12
6	0.661131	12.3807	3.25144	0.579185	3.21551	2.24712	0.876384		5361.72	10498	326.105	580.945	13
7	0.747309	10.3649	3.55861	0.600563	3.57512	2.56512	0.803765	89.75	8313.07	9537.56	436.155	821.925	11
8	0.678873	9.64308	2.653	0.554063	3.25707	2.01834	0.819772	91.25	7002.41	8476.84	303.075	535.24	8
9	0.720181	8.55322	3.42943	0.559265	3.4239	2.4039	0.778741	86.5	7295.51	9583.41	427.12	651.45	13
10	0.658471	10.7243	3.87336	0.596598	3.22429	2.39429	0.906627	110.75	6373.45	10274.5	502.765	801.265	15
11	0.768682	9.77967	3.3421	0.592983	3.65014	2.53014	0.772094	101.5	10760.3	8243.08	460.67	672.88	10
12	0.746538	10.3113	3.11058	0.557312	3.52454	2.38454	0.746468	76.5	7289.01	6919.01	284.69	430.61	10
13	0.57935	10.6891	2.56697	0.448789	2.75313	1.66864	0.774787	130.5	4636.29	8152.58	306.145	617.575	8
14	0.591004	8.14055	2.68638	0.496654	2.85123	1.77123	0.841177	86	7507.7	9847.66	311.6	564.535	9
15	0.724201	12.3163	3.29182	0.674585	3.56643	2.53643	0.93709	116	7407.77	10861.8	673.485	908.865	13
16	0.695667	8.06103	2.5085	0.592482	3.36483	2.01475	0.851512	66.75	4001.18	10972.6	400.715	614.34	7
17	0.94802	10.8345	4.12183	0.810576	4.58891	3.46891	0.856007	109.25	5728.27	11814.7	532.49	858.6	8
mean	0.7334	10.3428	3.2361	0.608551	3.52966	2.42545	0.829837	96.5167	7055.94	10283.3	420.908	708.495	10.2353
SD	0.125773	1.67977	0.551014	0.117711	0.615186	0.578196	0.050319	19.7625	1760.86	2568.9	110.212	219.559	2.5132

## Sheet: 5km.hr
Subject	Indirect calorimetry							HR (b.min)	GT3x+		GENEA
	VO2	VO2 (ml/kg/min)	METS (individual)	VCO2	TEE	PAEE	RER		Upper arm	Wrist	Upper arm	Wrist
	(L/min)			(L/min)	(kcal/min)	(kcal/min)			(counts.1.min)	(counts.1.min)	(g.min)	(g.min)	RPE
1	0.700251	8.79712	2.91771	0.559086	3.34597	2.18597	0.799137	91.25	6699.35	7261.12	308.55	564.135	9
2	0.733832	11.9907	3.86227	0.659498	3.58739	2.69739	0.899738	93	8520.92	11762.6	544.555	794.645	13
3	0.832206	10.752	2.68454	0.702475	4.01832	2.52832	0.84557	86.5	7238.17	10292.4	335.16	454.9	9
4	0.80251	10.8741	4.22374	0.726145	3.92855	3.00855	0.910009		7634.1	15221.9	531.33	1076.51	13
5	1.42943	19.3166	5.1051	1.2704	6.97221	5.65221	0.897381	168.5	7513.5	25326.2	703.755	1923.33	13
6	0.6918	12.9551	3.40227	0.615403	3.37496	2.40657	0.890184		5722.43	9453.01	425.515	773.405	14
7	0.889262	12.3337	4.23458	0.743267	4.28571	3.27571	0.836036	105.5	7924.81	11143.3	551.375	966.99	12
8	0.784924	11.1495	3.06744	0.644482	3.77013	2.5314	0.82091	95	7798.34	8603.33	378.53	666.02	9
9	0.811408	9.63667	3.86385	0.727577	3.96483	2.94483	0.897129	93	6710.82	12486.8	499.16	848.48	15
10	0.781581	12.7293	4.59754	0.733545	3.85507	3.02507	0.938454	117	7563.57	11940.7	618.43	996.12	17
11	0.968851	12.3263	4.2124	0.771425	4.62709	3.50709	0.796687	120.5	10526.8	7966.31	458.4	719.045	11
12	0.86987	12.0148	3.62446	0.656588	4.11474	2.97474	0.754065		7327.97	7827.27	350.97	569.18	11
13	0.727706	13.4263	3.2243	0.565755	3.46038	2.37589	0.777711	162.75	4796.31	9426	412.265	777.115	12
14	0.683375	9.41288	3.10625	0.584791	3.30843	2.22843	0.855969	102.25	6989.63	10912	370.41	708.23	9
15	0.882276	15.0047	4.01035	0.815476	4.3379	3.3079	0.923802	129.5	7425.19	14772.5	709.955	1372.08	14
16	0.816099	9.45654	2.94276	0.739256	3.99597	2.64589	0.910583	105.25	4570.19	14126.9	526.12	850.275	7
17	1.26787	14.49	5.51249	1.22043	6.28718	5.16718	0.964399	126.75	5737.49	16598.8	644.265	1199.41	10
mean	0.863132	12.1568	3.79953	0.749153	4.19028	3.08607	0.865751	114.054	7099.97	12066	492.279	897.64	11.6471
S.D	0.200362	2.55678	0.796813	0.200697	0.996573	0.958382	0.0606844	25.7272	1404.52	4381.59	127.051	353.244	2.62062

## Sheet: 6km.hr
Subject	Indirect calorimetry							HR (b.min)	GT3x+		GENEA
	VO2	VO2 (ml/kg/min)	METS (individual)	VCO2	TEE	PAEE	RER		Upper arm	Wrist	Upper arm	Wrist
	(L/min)			(L/min)	(kcal/min)	(kcal/min)			(counts.1.min)	(counts.1.min)	(g.min)	(g.min)	RPE
1	0.863773	10.8514	3.59905	0.722922	4.16393	3.00393	0.837717	103.333	7177.59	10291.2	480.475	914.845	9
2	0.920301	15.0376	4.84369	0.878556	4.55559	3.66559	0.955241		8166.22	13359.6	635.15	946.49	15
3	0.953093	12.3139	3.07449	0.848833	4.65078	3.16078	0.891444	92.75	8185.38	13226.4	473.855	662.005	11
4	0.90226	12.2257	4.74874	0.823577	4.42475	3.50475	0.913722		7456.04	16764.9	641.215	1220.59	15
5	2.1	28.3784	7.5	2.14	10.53	9.21	1.03	199	9853.94	31140.4	942.95	2711.16	15
6	0.865886	16.2151	4.25842	0.857324	4.32001	3.35162	0.990327		5923.12	12040.4	556.75	1005.37	16
7	1.0868	15.0735	5.17524	0.948452	5.28182	4.27182	0.872992	129.25	8970.05	12589.7	663.59	1231.2	14
8	0.979115	13.9079	3.82633	0.855513	4.75961	3.52088	0.878457	98.5	7906.24	10739.3	499.94	861.575	10
9	0.980594	11.646	4.6695	0.934118	4.85185	3.83185	0.955225	107.75	6765.96	15664	577.935	1014.88	17
10	0.976833	15.9093	5.74608	0.965359	4.87154	4.04154	0.988378	117.5	8209.47	18533.2	872.1	1490.1	19
11	1.14293	14.5411	4.96926	0.934471	5.48534	4.36534	0.818509	133	10864.4	9504.04	580.33	976.77	12
12	1.13267	15.6446	4.71944	0.90275	5.41042	4.27042	0.798018	97.5	6661.06	8848.93	411.37	707.1	13
13	0.843425	15.5613	3.73703	0.692574	4.05119	2.96669	0.821465	175.75	4814.41	11239.9	492.97	903.83	13
14	0.778898	10.7286	3.54045	0.669812	3.77449	2.69449	0.860431	122.75	6940.62	12137.6	452.09	804.18	11
15	1.03178	17.5472	4.68989	1.02265	5.14885	4.11885	0.991986	149	7460.66	18623.5	841.57	1749.6	15
16	1.10277	12.7783	3.97647	1.06519	5.47251	4.12243	0.975399	117.25	7372.71	20823.5	683.695	1276.49	12
17	1.63907	18.7322	7.12639	1.87107	8.45055	7.33055	1.14263	158.667	6731.97	18072.2	699.893	1404.55	16
mean	1.07648	15.1231	4.71767	1.00783	5.30607	4.20185	0.92482	128.714	7615.28	14917.6	617.993	1169.45	13.7059
S.D	0.326487	4.10897	1.19235	0.393248	1.69436	1.64619	0.0906995	31.6676	1421.82	5500.12	154.179	491.295	2.66375

## Sheet: 7km.hr
Subject	Indirect calorimetry							HR (b.min)	GT3x+		GENEA
	VO2	VO2 (ml/kg/min)	METS (individual)	VCO2	TEE	PAEE	RER		Upper arm	Wrist	Upper arm	Wrist
	(L/min)			(L/min)	(kcal/min)	(kcal/min)			(counts.1.min)	(counts.1.min)	(g.min)	(g.min)	RPE
1	0.973152	12.2255	4.0548	0.820316	4.69764	3.53764	0.843451	110	6498.72	10815.7	592.485	997.4	10
2	1.09955	17.9665	5.78709	1.17389	5.57951	4.68951	1.06827	141.5	11422.3	20502.5	937.435	1518.15	17
3	1.14815	14.834	3.70371	1.07343	5.65856	4.16856	0.93574	103	9760.11	14928.2	598.77	877.495	14
4
5
6	1.05619	19.7789	5.19435	1.23965	5.48277	4.51437	1.17483	167.774	9166.25	20118.5	834.63	1454.18	18
7	1.27282	17.6535	6.06104	1.19046	6.27351	5.26351	0.935812	152.017	9564.74	14717.2	731.23	1399.65	15
8	1.15596	16.4199	4.51743	1.00976	5.61898	4.38024	0.874498	99.4375	8212.67	9748.32	566.39	878.505	12
9	1.25481	14.9027	5.97529	1.37998	6.41174	5.39174	1.10161	125.241	8107.65	22465	770.31	1439.01	19
10
11	1.35657	17.2591	5.89812	1.20117	6.6119	5.4919	0.885794	149.718	10326	12325.9	688.18	1104.98	13
12	1.33222	18.4008	5.5509	1.11604	6.42329	5.28329	0.83844	110.171	7248.95	12649.7	529.96	898.175	14
13	0.899477	16.5955	3.98538	0.731169	4.31225	3.22775	0.813288	178.746	5463.59	12759.6	557.48	1033.27	15
14	0.933622	12.8598	4.24374	0.835413	4.56008	3.48008	0.896082	123.117	7055.41	12904.2	523.62	912.495	13
15	1.23294	20.9684	5.60428	1.27513	6.21111	5.18111	1.03655	164.621	7346.78	20592.2	920.305	1937.62	16
16	1.43494	16.6273	5.17422	1.52313	7.2717	5.92162	1.06627	139.267	11646.3	28247	858.585	1723.02	12
17
mean	1.16541	16.6532	5.05772	1.12073	5.77793	4.65626	0.959279	135.739	8601.5	16367.2	700.722	1244.15	14.4615
S.D	0.168117	2.49939	0.846788	0.227168	0.872864	0.860637	0.11656	26.127	1898.42	5491.8	151.17	355.212	2.56955

## Sheet: +2%
Subject	Indirect calorimetry							HR (b.min)	GT3x+		GENEA
	VO2	VO2 (ml/kg/min)	METS (individual)	VCO2	TEE	PAEE	RER		Upper arm	Wrist	Upper arm	Wrist
	(L/min)			(L/min)	(kcal/min)	(kcal/min)			(counts.1.min)	(counts.1.min)	(g.min)	(g.min)	RPE
1	0.766488	9.62925	3.1937	0.624778	3.67656	2.51656	0.814781	99	7340.22	7059.28	289.32	524.18	8
2	0.800343	13.0775	4.21233	0.671319	3.85979	2.96979	0.838926	109.25	8446.08	9780.34	438.465	593.635	12
3	0.915	11.8217	2.95161	0.764355	4.40929	2.91929	0.835729	94	10082.4	10258.9	432.56	634.29	9
4	0.849766	11.5144	4.47245	0.75863	4.14858	3.22858	0.901589			14016.5	499.93	956.94	15
5	1.45249	19.6283	5.18748	1.21361	6.99969	5.67969	0.835877	163.958	6749.77	22220.6	656.465	1676.3	12
6	0.706441	13.2292	3.47427	0.611826	3.42813	2.45973	0.866395	153.821	6534.49	11364	530.52	787.47	16
7	0.864538	11.9908	4.11685	0.666329	4.10466	3.09466	0.771137	110.529	9136.67	8437.66	381.52	581.81	10
8	0.852942	12.1157	3.33325	0.72245	4.12117	2.88243	0.848871	93.8148	8055.42	8857.53	345.175	567.895	8
9	0.881117	10.4646	4.1958	0.765973	4.27893	3.25893	0.870008	106.577	7665.12	11857.2	464.45	748.285	16
10	0.816471	13.2976	4.80277	0.748585	4.00768	3.17768	0.917497	118.763	7942.02	10417.8	532.22	812.26	16
11	0.941227	11.9749	4.09229	0.752251	4.49826	3.37826	0.800955	128.397	11690.8	8494.12	539.845	778.635	12
12	0.97717	13.4968	4.07154	0.754334	4.64073	3.50073	0.773453	93.697	7308.18	6661.34	281.225	462.77	12
13	0.73466	13.5546	3.25512	0.551879	3.47224	2.38774	0.751615	148.571	5559.68	9837.48	374.735	638.765	12
14	0.721946	9.94416	3.28157	0.606671	3.48293	2.40293	0.840195	89.5167	6933.35	11063.8	350.265	637.315	11
15	0.843666	14.3481	3.83485	0.734898	4.09868	3.06868	0.872507	139.333	6985.24	10927.4	628.56	953.685	10
16	0.87891	10.1844	3.16925	0.736139	4.2375	2.88742	0.838298	117.261	3463.11	13206.3	452.61	705.03	7
17	1.1746	13.424	5.10694	1.00043	5.6814	4.5614	0.855829	139	5738	11416.5	533.01	855.355	18
mean	0.89281	12.5703	3.92659	0.746145	4.30272	3.1985	0.837274	119.093	7476.91	10933.9	454.757	759.683	12
S.D	0.181807	2.30485	0.69735	0.155503	0.876165	0.821513	0.0446081	23.8087	1890.98	3503.22	109.279	275.887	3.24037

[truncated: 2 more sheets: +3%, 8% body mass]
